# Supplementary material for: A Machine Learning-Based Prediction Model for Cardiovascular Risk in Women With Preeclampsia
Source: Front Cardiovasc Med. 2021 Oct 27;8:736491. doi: 10.3389/fcvm.2021.736491 (PMC8578855; doi:10.3389/fcvm.2021.736491)
Supplement: Supplementary file 1 [file Presentation_1.zip]

Archive with 3 entries (2 files):
- Supplementary_Material/Supplementary Figure 1.tif
- Supplementary_Material/Supplementary_Material.docx
- Supplementary_Material/
